# Supplementary material for: Prohexadione, a plant growth regulator, inhibits histone lysine demethylases and modulates epigenetics
Source: Toxicol Rep. 2014 Nov 4;1:1152–61. doi: 10.1016/j.toxrep.2014.10.026 (PMC5598483; doi:10.1016/j.toxrep.2014.10.026)
Supplement: Transparency document [file mmc6.zip]

Archive with 17 entries (14 files):
- mmc6/
- mmc6/coi Sujatha Reddy.pdf
- __MACOSX/
- __MACOSX/mmc6/
- __MACOSX/mmc6/._coi Sujatha Reddy.pdf
- mmc6/coi_disclosure.pdf
- __MACOSX/mmc6/._coi_disclosure.pdf
- mmc6/coi_disclosure_Dr. Mukherji.pdf
- __MACOSX/mmc6/._coi_disclosure_Dr. Mukherji.pdf
- mmc6/coi_disclosure_Ponnaluri.pdf
- __MACOSX/mmc6/._coi_disclosure_Ponnaluri.pdf
- mmc6/coi_disclosure_Sachchi.pdf
- __MACOSX/mmc6/._coi_disclosure_Sachchi.pdf
- mmc6/coi_disclosure_Vavilala.pdf
- __MACOSX/mmc6/._coi_disclosure_Vavilala.pdf
- mmc6/Kumar A_No Conflict of Interest.pdf
- __MACOSX/mmc6/._Kumar A_No Conflict of Interest.pdf
